# Supplementary material for: A Novel Anti-CD44 Variant 3 Monoclonal Antibody C44Mab-6 Was Established for Multiple Applications
Source: Int J Mol Sci. 2023 May 7;24(9):8411. doi: 10.3390/ijms24098411 (PMC10179237; doi:10.3390/ijms24098411)
Supplement: Supplementary file 1 [file ijms-24-08411-s001.zip]

Archive with 10 entries (7 files):
- Supple Figs & Tables/
- Supple Figs & Tables/.DS_Store
- Supple Figs & Tables/Supple Fig. S1 S2 C44Mab-6 .pdf
- Supple Figs & Tables/Supple Table S1, 2 C44Mab-6 .pdf
- __MACOSX/
- __MACOSX/._Supple Figs & Tables
- __MACOSX/Supple Figs & Tables/
- __MACOSX/Supple Figs & Tables/._.DS_Store
- __MACOSX/Supple Figs & Tables/._Supple Fig. S1 S2 C44Mab-6 .pdf
- __MACOSX/Supple Figs & Tables/._Supple Table S1, 2 C44Mab-6 .pdf
